# Supplementary material for: Synthesis and Biological Evaluation of Piperazine Hybridized Coumarin Indolylcyanoenones with Antibacterial Potential
Source: Molecules. 2023 Mar 9;28(6):2511. doi: 10.3390/molecules28062511 (PMC10056909; doi:10.3390/molecules28062511)
Supplement: Supplementary file 1 [file molecules-28-02511-s001.zip]

Archive with 1 entries (1 files):
- molecules-2210282-supplementary.pdf
